# Supplementary material for: Dominant T-cell Receptor Delta Rearrangements in B-cell Precursor Acute Lymphoblastic Leukemia: Leukemic Markers or Physiological γδ T Repertoire?
Source: Hemasphere. 2023 Sep 1;7(9):e948. doi: 10.1097/HS9.0000000000000948 (PMC10476800; doi:10.1097/HS9.0000000000000948)
Supplement: Supplementary file 1 [file hs9-7-e948-s001.xlsx]

## Sheet: Suppl. Table 1
	Supplemental Table 1
			% reads	% cells	absolute cells
	All rearrangements n=305	Min	5	0.0068	48.1275
		Max	99.093	20.3933	305900
		Average	10.13	0.37	5275.66
		Median	7.37	0.09	1274.62
	Productive TRD clonotypes ≥ 5% reads (ABD marker candidate) n=17	Min	5.1105	0.0328	104.304
		Max	53.3265	8.2406	123609
		Average	17.62	2.23	30797.8
		Median	12.12	1.25	18765
	Productive TRD clonotypes ≥ 5% reads (AB marker candidate) n=206	Min	5	0.0069	79.56
		Max	55.5285	1.2674	17794.3
		Average	9.38	0.18	2598.26
		Median	7.22	0.09	1320
	Unproductive TRD clonotypes ≥ 5% reads (ABD marker candidate) n=5	Min	15.8993	0.838	12570
		Max	30.2675	1.7293	25939.5
		Average	20.5	1.2	18018
		Median	17.91	1.17	17592
	Unproductive TRD clonotypes ≥ 5% reads (AB marker candidate) n=77	Min	5.0086	0.0068	48.1275
		Max	99.093	20.3933	305900
		Average	9.8	0.41	5976.41
		Median	7.04	0.06	946.5
	Supplemental table 1. TRDV-TRDJ rearamgement read counts with the abundance of 5% and higher are depicted next to the corresponding TRD rearagement cell counts in AB and ABD TRD rearangements in 154 patient samples (TRDV-TRDJ rearrangements).
