# Supplementary material for: Dominant T-cell Receptor Delta Rearrangements in B-cell Precursor Acute Lymphoblastic Leukemia: Leukemic Markers or Physiological γδ T Repertoire?
Source: Hemasphere. 2023 Sep 1;7(9):e948. doi: 10.1097/HS9.0000000000000948 (PMC10476800; doi:10.1097/HS9.0000000000000948)
Supplement: Supplementary file 3 [file hs9-7-e948-s003.xlsx]

## Sheet: Suppl Table 2
Supplemental Table 2
		Dx	FU1	FU2	FU3
Pat 1	MRD (TRD D2-D3)	50	5e-05	1e-06	1e-06
	TRD Clone	2.78536	3.30668	0.0398536	1e-06
Pat 2	MRD (IGH V4-61 D6-13 J5)	40	1e-06	1e-06	1e-06
	TRD Clone	0.498127	0.171145	0.0705738	0.0214695
Pat 3	MRD (IGK V1-33 J4)	90	5e-05	30	100
	TRD Clone	0.241702	0.315118	0.381316	0.0257547
Pat 4	MRD (IGH V3-33 D5-24 J6)	10	1e-06	1e-06	1e-06
	TRD Clone	1.23094	0.372209	0.102385	0.180265
Pat 5	MRD (IGH V3-30 J6)	30	1e-06	-	-
	TRD Clone	0.521644	0.125463	-	-
Pat 6	MRD (IGH V3-30-3 D3-10 J4)	30	1e-06	1e-06	100
	TRD Clone	0.303408	0.107422	0.0441891	0.02372
Pat 7	MRD (IGH V3-30-3 D5-12 J4)	100	0.1	5e-05	1e-06
	TRD Clone	0.460045	0.147461	0.034728	0.356658
Pat 8	MRD (TRD V2 D3)	10	5e-05	1e-06	1e-06
	TRD Clone	1.19731	1.82307	0.0456258	0.0141686
Pat 9	IGH	100	5	5e-05	4
	TRD Clone	0.391176	0.255149	0.0629663	0.0099567
Pat 10	MRD (IGH V1-3 D3-10 J4/5)	90	1e-06	1e-06	1e-06
	TRD Clone	0.698421	0.0873144	0.0211424	0.002952
Pat 11	MRD (IGH V3-71 D3-10 J5)	50	5e-05	1e-06	1e-06
	TRD Clone	0.243124	0.572303	0.0439425	0.0312557
Pat 12	MRD (TRD V2 D3)	8	5e-05	5e-05	5e-05
	TRD Clone	1.02407	0.322196	0.167479	0.152074
Pat 13	MRD (IGH D3-9 J4)	10	1e-06	1e-06	1e-06
	TRD Clone	0.491337	0.011498	0.0129338	0.0189287
Supplemental table 2. Kinetics of the marker-like TRD clones and MRD values at diagnosis (Dx) and in three follow-up (FU) samples. The TRD clones kinetics were analysed via ddPCR and MRD kinetics routinly via real-time PCR.
