# Supplementary material for: Dominant T-cell Receptor Delta Rearrangements in B-cell Precursor Acute Lymphoblastic Leukemia: Leukemic Markers or Physiological γδ T Repertoire?
Source: Hemasphere. 2023 Sep 1;7(9):e948. doi: 10.1097/HS9.0000000000000948 (PMC10476800; doi:10.1097/HS9.0000000000000948)
Supplement: Supplementary file 5 [file hs9-7-e948-s005.xlsx]

## Sheet: Suppl Table 3
Supplemental Table 3
γδ enrichment		Patient 8		Patient 10
		before	after	before	after
Percentages	T cells of MNCs	0.441016	0.979219	0.677854	0.962999
	γδ T cells of MNCs	0.119126	0.938923	0.119012	0.902297
	Vδ1 γδ T cells of MNCs	0.00102523	0.00975786	0.0247442	0.143168
	Vδ2 γδ T cells of MNCs	0.11777	0.92537	0.0201207	0.2237
	Non-Vδ1 and non-Vδ2 γδ T cells of MNCs	0.000297649	0.00252982	0.0728199	0.53422
	γδ T cells of T cells	0.270116	0.958848	0.175572	0.936966
Supplemental table 3. Proportions of γδ T cells and their subtypes in follow-up samples of two patients (patient 8 and 10) before and after γδ T cell-MACS. Frozen MNCs were thawed and following enrichment of γδ T cells was analysed for purity using multicolor flow cytometry. MNC: mononuclear cells.
