# Supplementary material for: Dominant T-cell Receptor Delta Rearrangements in B-cell Precursor Acute Lymphoblastic Leukemia: Leukemic Markers or Physiological γδ T Repertoire?
Source: Hemasphere. 2023 Sep 1;7(9):e948. doi: 10.1097/HS9.0000000000000948 (PMC10476800; doi:10.1097/HS9.0000000000000948)
Supplement: Supplementary file 6 [file hs9-7-e948-s006.xlsx]

## Sheet: Suppl Table 4
Supplemental Table 4
Primer	Sequence
Vδ1 FP	5'-CAAAAAGTGGTCGCTATTCTGTCA -3'
Vδ2 FP	5'-GCAAAGAACCTGGCTGTACTTAAGA-3'
Vδ3 FP	5'-TTCTGTGAAACACATTCTGACCC-3'
Vδ1 sonde	5'-CGACGGATTTCGCTGCTTTCTTGAAG-3'
Vδ2 sonde	5'-AGACCCTTCATCTCTCTCTGATGGTGCAAG-3'
Vδ3 sonde	5'-TGGCACTGTCTTCAGTCCTTACTGGAGAGA-3'
Pat. 1 RP	5'-GTGTTCTCCCCCAGTAGGT-3'
Pat. 2 RP	5'-ATGAGTTTATCGCCCCTCTGTG-3'
Pat. 3 RP	5'-GTGTATCCCCCAGACACG-3'
Pat. 4 RP	5'-TACTCCAAGTAGTGGGTCGATT-3'
Pat. 5 RP	5'-TCGGTGGTCCCGACGG-3'
Pat. 6 RP	5'-ATGAGTTTATCGTGGGTTGCGGT-3'
Pat. 7 RP	5'-AGATGAGTTTATCGGTCCTACCG-3'
Pat. 8 RP	5'-GGGCCCCCAGTACTGAGT-3'
Pat. 9 RP	5'-TCCCCTCCCCCAGCTTG-3'
Pat. 10 RP	5'-AGTTTATCGGTGTACTCCACTG-3'
Pat. 11 RP	5'-AGCGGTGCGCATGGGGT-3'
Pat. 12 RP	5'-CAGCCCCAAGGGTCCAG-3'
Pat. 13 RP	5'-TCGGTGTCTGTAGGAGATAGG-3'
Supplemental table 4. ddPCR Primers for detection of the marker-like TRD clones in DNA samples derived from blood or bone marrow at diagnosis and in three follow-up samples.
